# Supplementary material for: The Arabic Lubben Social Network Scale-6: Psychometric Validation, Measurement Invariance, and Social Support Profiles in Arabic-Speaking Older Adults
Source: Eur J Investig Health Psychol Educ. 2026 Mar 6;16(3):40. doi: 10.3390/ejihpe16030040 (PMC13025865; doi:10.3390/ejihpe16030040)
Supplement: Supplementary file 1 [file ejihpe-16-00040-s001.zip]

Archive with 1 entries (1 files):
- ejihpe-4100127-supplementary.pdf
